# Supplementary material for: Surprising Radiolytic Stability of 8-Thiomethyladenine in an Aqueous Solution
Source: J Phys Chem B. 2024 Apr 5;128(15):3621–30. doi: 10.1021/acs.jpcb.4c01033 (PMC11033863; doi:10.1021/acs.jpcb.4c01033)
Supplement: Supplementary file 2 — jp4c01033_si_002.xlsx [file jp4c01033_si_002.xlsx]

## Sheet: 180 u
X axis	Y axis
-0.61	0
-0.6	0
-0.59	0
-0.58	0.1429
-0.57	0
-0.56	0
-0.55	0
-0.54	0
-0.53	0
-0.52	0
-0.51	0
-0.5	0
-0.49	0
-0.48	0
-0.47	0
-0.46	0
-0.45	0
-0.44	0
-0.43	0
-0.42	0
-0.41	0
-0.4	0
-0.39	0
-0.38	0
-0.37	0
-0.36	0
-0.35	0
-0.34	0
-0.33	0
-0.32	0
-0.31	0.07143
-0.3	0
-0.29	0
-0.28	0
-0.27	0
-0.26	0
-0.25	0.07143
-0.24	0.07143
-0.23	0.2143
-0.22	0
-0.21	0
-0.2	0
-0.19	0.07143
-0.18	0
-0.17	0.07143
-0.16	0
-0.15	0
-0.14	0
-0.13	0
-0.12	0.07143
-0.11	0.07143
-0.1	0.3571
-0.09	0.6429
-0.08	0.6429
-0.07	0.7857
-0.06	1.143
-0.05	2
-0.04	2.929
-0.03	3.143
-0.02	3.786
-0.01	5.929
0	6.214
0.01	6.214
0.02	9.286
0.03	7.143
0.04	9.571
0.05	7.5
0.06	8
0.07	7.429
0.08	7.143
0.09	7.714
0.1	6.857
0.11	6.071
0.12	5.929
0.13	5.643
0.14	5.071
0.15	3.714
0.16	4
0.17	3.5
0.18	4.286
0.19	3.786
0.2	3.286
0.21	3.357
0.22	3.357
0.23	2.357
0.24	2.643
0.25	2.571
0.26	4.214
0.27	3
0.28	3
0.29	2.929
0.3	3.071
0.31	2.643
0.32	2.714
0.33	2.786
0.34	3.5
0.35	2.357
0.36	2
0.37	1.786
0.38	2.929
0.39	2.786
0.4	2.571
0.41	2.857
0.42	3.071
0.43	3.286
0.44	2.071
0.45	2.429
0.46	2.5
0.47	2.571
0.48	2.643
0.49	2.214
0.5	2.214
0.51	2.214
0.52	3.214
0.53	4.143
0.54	2.571
0.55	1.714
0.56	2.643
0.57	3.5
0.58	2.786
0.59	3.071
0.6	2.714
0.61	2.643
0.62	2.286
0.63	3.429
0.64	3
0.65	2.857
0.66	3.429
0.67	3.286
0.68	4.214
0.69	5.714
0.7	4.786
0.71	6.857
0.72	6.357
0.73	5.143
0.74	7.286
0.75	7.571
0.76	8.214
0.77	10.14
0.78	10.07
0.79	11.14
0.8	13
0.81	12.5
0.82	15.21
0.83	17.07
0.84	18.36
0.85	21
0.86	24.5
0.87	26.29
0.88	26.36
0.89	28.43
0.9	31.79
0.91	34.71
0.92	34.86
0.93	40.57
0.94	40.79
0.95	40
0.96	44.64
0.97	47.07
0.98	50.93
0.99	47.57
1	51.43
1.01	50.14
1.02	52.86
1.03	54.21
1.04	57.36
1.05	55.14
1.06	55.07
1.07	60
1.08	59.21
1.09	56.36
1.1	59.5
1.11	61.86
1.12	69
1.13	62.57
1.14	65
1.15	62.21
1.16	65.21
1.17	60.71
1.18	60.07
1.19	64.5
1.2	60.93
1.21	58.86
1.22	56.93
1.23	57.29
1.24	56.93
1.25	56.71
1.26	57.29
1.27	52.79
1.28	55.36
1.29	52.57
1.3	49.57
1.31	51.64
1.32	47.93
1.33	44.43
1.34	43.43
1.35	43.79
1.36	41.5
1.37	40.64
1.38	38
1.39	39.29
1.4	40.29
1.41	40.86
1.42	36.79
1.43	36.86
1.44	34.93
1.45	31
1.46	36
1.47	35
1.48	30.5
1.49	34.86
1.5	30.93
1.51	32.86
1.52	32.57
1.53	30
1.54	30.79
1.55	28.07
1.56	28.21
1.57	26.93
1.58	27.71
1.59	26
1.6	25.79
1.61	26
1.62	25.71
1.63	23
1.64	23.14
1.65	21.93
1.66	21.43
1.67	19.93
1.68	20.21
1.69	16.79
1.7	19
1.71	18.29
1.72	18.57
1.73	19.5
1.74	16.71
1.75	18.64
1.76	17.71
1.77	17.14
1.78	16.43
1.79	15.43
1.8	15.86
1.81	15.14
1.82	16.21
1.83	16.57
1.84	12.79
1.85	13.71
1.86	12.14
1.87	14.43
1.88	11.29
1.89	13.79
1.9	13.64
1.91	11.86
1.92	11.21
1.93	11.07
1.94	11.93
1.95	10.43
1.96	11.21
1.97	11.07
1.98	11.21
1.99	10.71
2	10.93
2.01	9.643
2.02	10.71
2.03	9.286
2.04	11.64
2.05	10.57
2.06	8.143
2.07	9.071
2.08	9.071
2.09	8.286
2.1	8
2.11	9.214
2.12	6.857
2.13	7.643
2.14	8.429
2.15	6.5
2.16	8.143
2.17	9.071
2.18	6.071
2.19	7.714
2.2	7.286
2.21	6.286
2.22	6.214
2.23	6.571
2.24	6.143
2.25	6.643
2.26	6.5
2.27	5.786
2.28	5.786
2.29	5.143
2.3	5.786
2.31	4.857
2.32	4.929
2.33	4.429
2.34	4.786
2.35	4.5
2.36	4.429
2.37	5.143
2.38	4
2.39	4
2.4	4.429
2.41	4.143
2.42	3.714
2.43	2.857
2.44	3.214
2.45	2.857
2.46	2.929
2.47	4.357
2.48	2.643
2.49	2.357
2.5	2.357
2.51	2.714
2.52	2.429
2.53	2.5
2.54	2.5
2.55	2.143
2.56	2.5
2.57	2.714
2.58	2.643
2.59	1.857
2.6	2.571
2.61	2.429
2.62	1.929
2.63	1.929
2.64	2
2.65	2.5
2.66	1.714
2.67	2.143
2.68	2.357
2.69	2.071
2.7	1.5
2.71	2.429
2.72	1.571
2.73	1.786
2.74	1.714
2.75	1
2.76	1.429
2.77	1.5
2.78	1.214
2.79	1.286
2.8	2
2.81	1.071
2.82	1.714
2.83	2.071
2.84	0.9286
2.85	1.786
2.86	1
2.87	1.071
2.88	1.429
2.89	1.429
2.9	1.286
2.91	1.5
2.92	1
2.93	1.214
2.94	1.071
2.95	0.7857
2.96	0.9286
2.97	1.214
2.98	1.071
2.99	1.143
3	0.8571
3.01	0.9286
3.02	0.8571
3.03	1
3.04	0.7143
3.05	1
3.06	1
3.07	1
3.08	1.143
3.09	0.8571
3.1	0.5
3.11	0.5714
3.12	0.6429
3.13	0.9286
3.14	1.071
3.15	0.8571
3.16	1.071
3.17	0.7143
3.18	1.571
3.19	0.7143
3.2	0.3571
3.21	0.4286
3.22	0.4286
3.23	0.5714
3.24	0.5714
3.25	0.6429
3.26	0.9286
3.27	0.4286
3.28	0.7143
3.29	0.5
3.3	0.7143
3.31	0.7857
3.32	1.071
3.33	0.5714
3.34	0.2857
3.35	0.4286
3.36	0.4286
3.37	0.5
3.38	0.7143
3.39	0.7143
3.4	0.6429
3.41	0.3571
3.42	0.4286
3.43	1.071
3.44	0.2143
3.45	0.2857
3.46	1.286
3.47	0.5
3.48	0.1429
3.49	0.6429
3.5	0.3571
3.51	0.1429
3.52	0.6429
3.53	0.8571
3.54	0.2857
3.55	0.2143
3.56	0.3571
3.57	0.5
3.58	1.143
3.59	0.2143
3.6	0.3571
3.61	0.6429
3.62	0.6429
3.63	0.4286
3.64	0.5714
3.65	0.5714
3.66	0.5
3.67	0.5
3.68	0.7143
3.69	0.3571
3.7	0.2143
3.71	0.5714
3.72	0.5
3.73	0.5714
3.74	0.3571
3.75	0.2857
3.76	0.5
3.77	0.7857
3.78	0.2857
3.79	0.3571
3.8	0.2143
3.81	0.6429
3.82	0.2857
3.83	0.2143
3.84	0.3571
3.85	0.3571
3.86	0.3571
3.87	0.2857
3.88	0.2857
3.89	0.4286
3.9	0.5
3.91	0.2143
3.92	0.6429
3.93	0.2857
3.94	0.5
3.95	0.6429
3.96	0.07143
3.97	0.5714
3.98	0.3571
3.99	0.7143
4	0.2143
4.01	0.2143
4.02	0.4286
4.03	0.5
4.04	0.5
4.05	0.3571
4.06	0.07143
4.07	0.5
4.08	0.2143
4.09	0.2143
4.1	0.3571
4.11	0.1429
4.12	0.1429
4.13	0.4286
4.14	0.2143
4.15	0.2143
4.16	0.2857
4.17	0.2857
4.18	0.07143
4.19	0.2143
4.2	0.07143
4.21	0.3571
4.22	0.4286
4.23	0.2857
4.24	0.2143
4.25	0.5
4.26	0.6429
4.27	0.1429
4.28	0.07143
4.29	0.4286
4.3	0.2143
4.31	0.2143
4.32	0.3571
4.33	0.2857
4.34	0.07143
4.35	0.07143
4.36	0.3571
4.37	0.2143
4.38	0.3571
4.39	0
4.4	0
4.41	0.2857
4.42	0.07143
4.43	0.2857
4.44	0.4286
4.45	0.1429
4.46	0.1429
4.47	0.1429
4.48	0.4286
4.49	0.2857
4.5	0.2857
4.51	0.1429
4.52	0.4286
4.53	0.4286
4.54	0.4286
4.55	0.2143
4.56	0.07143
4.57	0.4286
4.58	0.2857
4.59	0.3571
4.6	0.5
4.61	0.07143
4.62	0.3571
4.63	0.3571
4.64	0.2857
4.65	0.1429
4.66	0.4286
4.67	0.07143
4.68	0.3571
4.69	0.5
4.7	0.1429
4.71	0.2143
4.72	0.2143
4.73	0.3571
4.74	0.3571
4.75	0.2143
4.76	0.2857
4.77	0.3571
4.78	0.1429
4.79	0.2857
4.8	0.3571
4.81	0.2143
4.82	0.2143
4.83	0.2143
4.84	0.5
4.85	0
4.86	0.07143
4.87	0.3571
4.88	0.5
4.89	0.1429

## Sheet: 166 u
X axis	Y axis
-0.61	0
-0.6	0.25
-0.59	0
-0.58	0
-0.57	0
-0.56	0
-0.55	0
-0.54	0
-0.53	0
-0.52	0
-0.51	0
-0.5	0
-0.49	0
-0.48	0
-0.47	0
-0.46	0
-0.45	0
-0.44	0.75
-0.43	0
-0.42	0
-0.41	0
-0.4	0
-0.39	0
-0.38	0.25
-0.37	0
-0.36	0.75
-0.35	0
-0.34	0
-0.33	0.25
-0.32	0.5
-0.31	0
-0.3	0.25
-0.29	0.25
-0.28	0.75
-0.27	0.25
-0.26	1
-0.25	0.25
-0.24	0.75
-0.23	0.75
-0.22	1.75
-0.21	0.5
-0.2	1.5
-0.19	1
-0.18	2.5
-0.17	3
-0.16	4.5
-0.15	5.75
-0.14	11.5
-0.13	26
-0.12	39.25
-0.11	80
-0.1	141.2
-0.09	216.5
-0.08	326
-0.07	532.5
-0.06	654.8
-0.05	812.2
-0.04	1024
-0.03	1298
-0.02	1480
-0.01	1670
0	1833
0.01	1943
0.02	2031
0.03	2053
0.04	1998
0.05	1943
0.06	1892
0.07	1822
0.08	1776
0.09	1662
0.1	1519
0.11	1461
0.12	1385
0.13	1372
0.14	1315
0.15	1260
0.16	1244
0.17	1174
0.18	1096
0.19	1115
0.2	1042
0.21	1053
0.22	999.2
0.23	1022
0.24	964.2
0.25	958.5
0.26	942.2
0.27	887.5
0.28	927
0.29	911.2
0.3	904.8
0.31	883.5
0.32	885
0.33	847.2
0.34	826.8
0.35	855.8
0.36	826
0.37	825.5
0.38	808.5
0.39	768.8
0.4	762.2
0.41	741
0.42	711.5
0.43	737.8
0.44	730.8
0.45	689.2
0.46	681.2
0.47	676
0.48	674
0.49	652
0.5	643.5
0.51	648.8
0.52	635.8
0.53	622.2
0.54	595.2
0.55	581.2
0.56	589.5
0.57	543.8
0.58	547.8
0.59	558.8
0.6	531.8
0.61	496.8
0.62	487
0.63	479.2
0.64	477.8
0.65	453.5
0.66	446.8
0.67	456.5
0.68	427.8
0.69	417
0.7	389
0.71	385
0.72	403
0.73	374.8
0.74	362.5
0.75	342
0.76	352.5
0.77	340
0.78	306.2
0.79	291.5
0.8	298
0.81	274.8
0.82	267.2
0.83	266.5
0.84	254
0.85	235.8
0.86	244.8
0.87	224.8
0.88	221.2
0.89	209
0.9	203.5
0.91	206.8
0.92	196.2
0.93	197.2
0.94	180.8
0.95	189.8
0.96	187
0.97	181.8
0.98	167.5
0.99	167.5
1	168.2
1.01	163
1.02	165.2
1.03	162
1.04	155.5
1.05	161.8
1.06	176.8
1.07	155.5
1.08	165
1.09	169.2
1.1	163.8
1.11	152.2
1.12	158.8
1.13	180.2
1.14	178.8
1.15	173.8
1.16	171.5
1.17	179
1.18	173.8
1.19	164.8
1.2	162.2
1.21	161.8
1.22	178.2
1.23	175
1.24	169
1.25	155.5
1.26	157.5
1.27	168.2
1.28	177.8
1.29	155
1.3	159.2
1.31	164.8
1.32	151.8
1.33	161
1.34	158.5
1.35	156
1.36	158.8
1.37	141.2
1.38	155.2
1.39	150
1.4	143.5
1.41	149.2
1.42	143.2
1.43	129.5
1.44	137.8
1.45	137
1.46	131.5
1.47	132.8
1.48	129.2
1.49	123.2
1.5	111
1.51	108.8
1.52	120.5
1.53	111.8
1.54	114.8
1.55	101.5
1.56	111.2
1.57	96.5
1.58	90.5
1.59	86.75
1.6	94.25
1.61	85.25
1.62	88.75
1.63	78
1.64	74.5
1.65	84
1.66	74.5
1.67	75.75
1.68	69.75
1.69	74.25
1.7	74.25
1.71	68.5
1.72	64.5
1.73	57.5
1.74	60
1.75	67
1.76	51
1.77	49
1.78	47.25
1.79	48.25
1.8	42.5
1.81	46.75
1.82	43.25
1.83	47.5
1.84	48.5
1.85	40
1.86	40.25
1.87	35.5
1.88	38.25
1.89	41.75
1.9	37.75
1.91	35
1.92	38
1.93	36.5
1.94	33
1.95	26
1.96	29.25
1.97	26
1.98	27
1.99	26.25
2	29.5
2.01	27
2.02	29.75
2.03	23
2.04	28.25
2.05	25.25
2.06	20.5
2.07	22
2.08	24.25
2.09	22.25
2.1	19.5
2.11	21.75
2.12	26
2.13	22.25
2.14	22.25
2.15	18
2.16	17.25
2.17	16.75
2.18	15.5
2.19	18.25
2.2	16.25
2.21	14.25
2.22	14.5
2.23	19.25
2.24	15.75
2.25	17.25
2.26	16.5
2.27	17.25
2.28	13
2.29	16.5
2.3	11.75
2.31	11.75
2.32	11.75
2.33	11
2.34	11
2.35	15.25
2.36	8.25
2.37	10.5
2.38	14.75
2.39	12
2.4	8.5
2.41	9.75
2.42	9.75
2.43	9.25
2.44	13.25
2.45	11.5
2.46	10.25
2.47	8.5
2.48	9.75
2.49	8.75
2.5	11.25
2.51	6.5
2.52	12.25
2.53	9.25
2.54	8.75
2.55	7
2.56	9
2.57	8.75
2.58	7.5
2.59	9.5
2.6	8
2.61	10
2.62	7.5
2.63	9.25
2.64	7.75
2.65	6.25
2.66	6.5
2.67	6.75
2.68	5.5
2.69	9.5
2.7	9.75
2.71	4.25
2.72	5.75
2.73	9.25
2.74	4.5
2.75	6.25
2.76	5.5
2.77	6.75
2.78	6.5
2.79	9
2.8	5.75
2.81	5.5
2.82	6.75
2.83	5.5
2.84	5.5
2.85	4
2.86	5
2.87	4
2.88	7.25
2.89	5.75
2.9	3.5
2.91	5.75
2.92	6.75
2.93	6.25
2.94	5.25
2.95	4.5
2.96	6.5
2.97	5
2.98	5.5
2.99	4.25
3	6.5
3.01	7.5
3.02	6.5
3.03	3.5
3.04	4.5
3.05	5
3.06	5
3.07	6
3.08	4.75
3.09	3.25
3.1	5.75
3.11	6
3.12	6
3.13	4.5
3.14	5
3.15	4.5
3.16	5
3.17	3.25
3.18	6
3.19	5
3.2	5
3.21	4.5
3.22	3.75
3.23	2.75
3.24	3.75
3.25	3.75
3.26	4.25
3.27	3.75
3.28	5.25
3.29	5.25
3.3	5.5
3.31	5.75
3.32	3.25
3.33	5
3.34	5.5
3.35	2.5
3.36	5.75
3.37	4.5
3.38	4.5
3.39	4.5
3.4	4.25
3.41	3.25
3.42	2.75
3.43	3.5
3.44	3.5
3.45	3.75
3.46	4
3.47	3.5
3.48	3.5
3.49	3
3.5	3
3.51	2.5
3.52	3.75
3.53	3.75
3.54	2.5
3.55	4
3.56	6.25
3.57	3.75
3.58	4.75
3.59	3.25
3.6	3.75
3.61	2
3.62	3.5
3.63	5.5
3.64	4
3.65	2.5
3.66	3.75
3.67	2
3.68	2.5
3.69	3.75
3.7	3.5
3.71	5
3.72	3.25
3.73	3
3.74	5.75
3.75	2.5
3.76	3.75
3.77	3.25
3.78	3.5
3.79	3.25
3.8	4.25
3.81	3.5
3.82	5.25
3.83	4
3.84	4.75
3.85	3.5
3.86	1.5
3.87	2.75
3.88	2
3.89	4

## Sheet: 16 u
# SCAN started at: 2023-02-01 20:32:07
# Elen_Scan Mass: 16.2 Resolution: 30
X axis	Y axis
-0.61	0
-0.6	0
-0.59	0
-0.58	0.02778
-0.57	0.02032
-0.56	0
-0.55	0.02032
-0.54	0.02032
-0.53	0
-0.52	0
-0.51	0
-0.5	0
-0.49	0.02032
-0.48	0
-0.47	0
-0.46	0.02032
-0.45	0.02778
-0.44	0.02032
-0.43	0
-0.42	0
-0.41	0
-0.4	0
-0.39	0
-0.38	0
-0.37	0.02778
-0.36	0.02032
-0.35	0.02778
-0.34	0.02032
-0.33	0
-0.32	0.02778
-0.31	0
-0.3	0.02032
-0.29	0.06843
-0.28	0
-0.27	0
-0.26	0
-0.25	0.0813
-0.24	0
-0.23	0
-0.22	0
-0.21	0
-0.2	0.04065
-0.19	0
-0.18	0
-0.17	0.02032
-0.16	0.02032
-0.15	0.02778
-0.14	0.05555
-0.13	0.02778
-0.12	0
-0.11	0
-0.1	0.02778
-0.09	0.0481
-0.08	0.05555
-0.07	0
-0.06	0.0813
-0.05	0
-0.04	0
-0.03	0
-0.02	0
-0.01	0.02778
0	0.0481
0.01	0.02032
0.02	0
0.03	0
0.04	0
0.05	0.0481
0.06	0.061
0.07	0.02778
0.08	0.04065
0.09	0
0.1	0
0.11	0
0.12	0
0.13	0
0.14	0
0.15	0.04065
0.16	0
0.17	0.02032
0.18	0
0.19	0
0.2	0.05555
0.21	0
0.22	0.02032
0.23	0.02778
0.24	0
0.25	0
0.26	0.0481
0.27	0
0.28	0.02778
0.29	0
0.3	0.05555
0.31	0
0.32	0
0.33	0
0.34	0
0.35	0.061
0.36	0.0481
0.37	0
0.38	0
0.39	0
0.4	0
0.41	0.05555
0.42	0
0.43	0.02778
0.44	0
0.45	0.02032
0.46	0
0.47	0
0.48	0
0.49	0
0.5	0
0.51	0.02778
0.52	0.04065
0.53	0
0.54	0.0813
0.55	0.12943
0.56	0
0.57	0.0481
0.58	0
0.59	0.02032
0.6	0
0.61	0.0481
0.62	0
0.63	0.02032
0.64	0.04065
0.65	0
0.66	0
0.67	0.02778
0.68	0
0.69	0.08335
0.7	0.07587
0.71	0.1111
0.72	0
0.73	0.13143
0.74	0.02032
0.75	0.02032
0.76	0.02778
0.77	0
0.78	0.0481
0.79	0
0.8	0.04065
0.81	0
0.82	0.05555
0.83	0.02032
0.84	0
0.85	0
0.86	0
0.87	0
0.88	0
0.89	0
0.9	0.02032
0.91	0
0.92	0
0.93	0
0.94	0.04065
0.95	0
0.96	0.02778
0.97	0.0813
0.98	0.02032
0.99	0.1111
1	0.04065
1.01	0.02032
1.02	0
1.03	0
1.04	0.05555
1.05	0.02778
1.06	0
1.07	0.02778
1.08	0.02778
1.09	0.02778
1.1	0.02032
1.11	0
1.12	0
1.13	0.02032
1.14	0
1.15	0
1.16	0
1.17	0
1.18	0.02778
1.19	0
1.2	0.14435
1.21	0
1.22	0
1.23	0.061
1.24	0
1.25	0
1.26	0.02032
1.27	0.02032
1.28	0
1.29	0
1.3	0
1.31	0.08335
1.32	0
1.33	0
1.34	0.07587
1.35	0
1.36	0.02032
1.37	0
1.38	0.04065
1.39	0.02778
1.4	0.02778
1.41	0
1.42	0.02032
1.43	0
1.44	0
1.45	0
1.46	0
1.47	0
1.48	0.05555
1.49	0.02778
1.5	0
1.51	0.02032
1.52	0.02778
1.53	0.04065
1.54	0.02032
1.55	0.02032
1.56	0.02032
1.57	0
1.58	0
1.59	0.02032
1.6	0
1.61	0
1.62	0.1389
1.63	0
1.64	0.02778
1.65	0.124
1.66	0
1.67	0
1.68	0.02032
1.69	0
1.7	0
1.71	0.02032
1.72	0.04065
1.73	0
1.74	0
1.75	0
1.76	0.05555
1.77	0
1.78	0.02032
1.79	0.02032
1.8	0
1.81	0.02778
1.82	0.0481
1.83	0.02032
1.84	0.02032
1.85	0.0481
1.86	0
1.87	0
1.88	0.02032
1.89	0.02778
1.9	0.04065
1.91	0
1.92	0.0481
1.93	0.10367
1.94	0.02032
1.95	0
1.96	0
1.97	0
1.98	0.02032
1.99	0
2	0.02778
2.01	0
2.02	0
2.03	0
2.04	0
2.05	0
2.06	0.02032
2.07	0
2.08	0
2.09	0
2.1	0.02032
2.11	0.08335
2.12	0
2.13	0
2.14	0
2.15	0.02032
2.16	0.04065
2.17	0
2.18	0
2.19	0
2.2	0.0481
2.21	0.061
2.22	0
2.23	0.0481
2.24	0
2.25	0
2.26	0
2.27	0.02032
2.28	0
2.29	0.1111
2.3	0.02778
2.31	0
2.32	0
2.33	0.02778
2.34	0
2.35	0
2.36	0.02032
2.37	0
2.38	0
2.39	0.02778
2.4	0.02778
2.41	0.05555
2.42	0
2.43	0.02778
2.44	0
2.45	0.02032
2.46	0.02778
2.47	0
2.48	0.0813
2.49	0
2.5	0.10165
2.51	0.05555
2.52	0.05555
2.53	0.05555
2.54	0
2.55	0.02032
2.56	0.02032
2.57	0
2.58	0
2.59	0
2.6	0
2.61	0.02032
2.62	0
2.63	0.02032
2.64	0.02032
2.65	0.02032
2.66	0.02778
2.67	0.02778
2.68	0.04065
2.69	0.02032
2.7	0.0481
2.71	0.124
2.72	0
2.73	0.04065
2.74	0.02032
2.75	0
2.76	0
2.77	0.02032
2.78	0.02778
2.79	0.02032
2.8	0.10908
2.81	0
2.82	0.02778
2.83	0
2.84	0.02032
2.85	0.02778
2.86	0.061
2.87	0.02778
2.88	0
2.89	0.02778
2.9	0
2.91	0
2.92	0.04065
2.93	0.13685
2.94	0
2.95	0
2.96	0.04065
2.97	0
2.98	0
2.99	0
3	0.06843
3.01	0.02778
3.02	0.08878
3.03	0.06843
3.04	0
3.05	0.0481
3.06	0
3.07	0
3.08	0.0481
3.09	0.08878
3.1	0
3.11	0.0481
3.12	0.0962
3.13	0
3.14	0.15175
3.15	0.061
3.16	0
3.17	0
3.18	0.02778
3.19	0.02032
3.2	0.02032
3.21	0.02778
3.22	0.02778
3.23	0.02032
3.24	0
3.25	0.04065
3.26	0.0481
3.27	0.02032
3.28	0.02032
3.29	0.04065
3.3	0
3.31	0.06843
3.32	0.02778
3.33	0.04065
3.34	0.05555
3.35	0.10367
3.36	0.05555
3.37	0.02778
3.38	0.14973
3.39	0.0813
3.4	0.08878
3.41	0.08878
3.42	0.02032
3.43	0.02778
3.44	0.05555
3.45	0.06843
3.46	0.02032
3.47	0.04065
3.48	0.05555
3.49	0.06843
3.5	0.061
3.51	0.13685
3.52	0.0962
3.53	0.04065
3.54	0.02778
3.55	0.02032
3.56	0.06843
3.57	0.06843
3.58	0.08878
3.59	0
3.6	0.061
3.61	0.11655
3.62	0.13685
3.63	0.02032
3.64	0.08335
3.65	0.0481
3.66	0.02032
3.67	0.1111
3.68	0.06843
3.69	0
3.7	0.02032
3.71	0.061
3.72	0.06843
3.73	0.0962
3.74	0.1423
3.75	0.08878
3.76	0.02032
3.77	0.04065
3.78	0.1572
3.79	0.10908
3.8	0.1423
3.81	0.14435
3.82	0.16465
3.83	0.061
3.84	0.12943
3.85	0.10908
3.86	0.11655
3.87	0.10908
3.88	0.13685
3.89	0.10165
3.9	0.07587
3.91	0.02778
3.92	0.0962
3.93	0.16465
3.94	0.04065
3.95	0.0813
3.96	0.02778
3.97	0.15923
3.98	0.10367
3.99	0.06843
4	0.0481
4.01	0.061
4.02	0.12195
4.03	0.12943
4.04	0.13143
4.05	0.05555
4.06	0.11655
4.07	0.24795
4.08	0.14973
4.09	0.04065
4.1	0.08878
4.11	0.1572
4.12	0.0481
4.13	0.0962
4.14	0.185
4.15	0.12195
4.16	0.1423
4.17	0.08878
4.18	0.11655
4.19	0.10165
4.2	0.06843
4.21	0.0813
4.22	0.0813
4.23	0.08878
4.24	0.13685
4.25	0.0481
4.26	0.3313
4.27	0.08878
4.28	0.12943
4.29	0.06843
4.3	0.185
4.31	0.07587
4.32	0.14973
4.33	0.10367
4.34	0.0481
4.35	0.19038
4.36	0.1572
4.37	0.16465
4.38	0.22565
4.39	0.27575
4.4	0.15175
4.41	0.1924
4.42	0.061
4.43	0.1999
4.44	0.11655
4.45	0.10165
4.46	0.2202
4.47	0.08878
4.48	0.10165
4.49	0.04065
4.5	0.061
4.51	0.1572
4.52	0.1572
4.53	0.10908
4.54	0.14435
4.55	0.16465
4.56	0.24795
4.57	0.16465
4.58	0.0481
4.59	0.13685
4.6	0.061
4.61	0.12943
4.62	0.14973
4.63	0.08878
4.64	0.24055
4.65	0.1775
4.66	0.1775
4.67	0.061
4.68	0.14435
4.69	0.10165
4.7	0.11655
4.71	0.21073
4.72	0.1999
4.73	0.08878
4.74	0.11655
4.75	0.32725
4.76	0.1572
4.77	0.02032
4.78	0.21275
4.79	0.15175
4.8	0.24055
4.81	0.15175
4.82	0.185
4.83	0.2073
4.84	0.06843
4.85	0.14435
4.86	0.02778
4.87	0.2053
4.88	0.12943
4.89	0.16465
4.9	0.2053
4.91	0.12195
4.92	0.12943
4.93	0.0962
4.94	0.2886
4.95	0.1572
4.96	0.2961
4.97	0.10165
4.98	0.14435
4.99	0.23305
5	0.21275
5.01	0.13685
5.02	0.1572
5.03	0.0813
5.04	0.2053
5.05	0.1999
5.06	0.061
5.07	0.19785
5.08	0.2961
5.09	0.185
5.1	0.061
5.11	0.16465
5.12	0.1572
5.13	0.13685
5.14	0.1721
5.15	0.17008
5.16	0.26085
5.17	0.12943
5.18	0.2737
5.19	0.14435
5.2	0.1924
5.21	0.23305
5.22	0.2866
5.23	0.10908
5.24	0.16465
5.25	0.11655
5.26	0.36045
5.27	0.1572
5.28	0.29203
5.29	0.20325
5.3	0.34215
5.31	0.10908
5.32	0.10908
5.33	0.2588
5.34	0.2588
5.35	0.12943
5.36	0.1924
5.37	0.08878
5.38	0.19785
5.39	0.07587
5.4	0.13685
5.41	0.3625
5.42	0.1626
5.43	0.1572
5.44	0.15175
5.45	0.3977
5.46	0.2534
5.47	0.2737
5.48	0.21275
5.49	0.04065
5.5	0.19038
5.51	0.2737
5.52	0.16465
5.53	0.1775
5.54	0.1924
5.55	0.21073
5.56	0.2053
5.57	0.21275
5.58	0.185
5.59	0.23305
5.6	0.26085
5.61	0.27168
5.62	0.24055
5.63	0.3625
5.64	0.1924
5.65	0.08878
5.66	0.1775
5.67	0.12943
5.68	0.22565
5.69	0.12943
5.7	0.22565
5.71	0.2385
5.72	0.33675
5.73	0.124
5.74	0.23305
5.75	0.19038
5.76	0.1572
5.77	0.48105
5.78	0.26085
5.79	0.061
5.8	0.1572
5.81	0.13685
5.82	0.32725
5.83	0.3848
5.84	0.2886
5.85	0.29405
5.86	0.35165
5.87	0.2961
5.88	0.16465
5.89	0.10367
5.9	0.24595
5.91	0.19038
5.92	0.3699
5.93	0.10165
5.94	0.4404
5.95	0.2737
5.96	0.1999
5.97	0.2053
5.98	0.2683
5.99	0.2534
6	0.1775
6.01	0.26085
6.02	0.2683
6.03	0.19038
6.04	0.2202
6.05	0.29405
6.06	0.3164
6.07	0.11655
6.08	0.22565
6.09	0.21815
6.1	0.2866
6.11	0.4885
6.12	0.12943
6.13	0.2385
6.14	0.185
6.15	0.29405
6.16	0.32725
6.17	0.17955
6.18	0.16465
6.19	0.5474
6.2	0.22565
6.21	0.2866
6.22	0.1775
6.23	0.15175
6.24	0.26085
6.25	0.21275
6.26	0.23305
6.27	0.14973
6.28	0.2683
6.29	0.24595
6.3	0.1775
6.31	0.17955
6.32	0.21815
6.33	0.2385
6.34	0.2737
6.35	0.4458
6.36	0.29405
6.37	0.1572
6.38	0.23103
6.39	0.33675
6.4	0.2534
6.41	0.3015
6.42	0.24595
6.43	0.4126
6.44	0.3625
6.45	0.185
6.46	0.185
6.47	0.3699
6.48	0.24595
6.49	0.2812
6.5	0.2886
6.51	0.3476
6.52	0.2053
6.53	0.32925
6.54	0.2737
6.55	0.35705
6.56	0.34215
6.57	0.2961
6.58	0.2866
6.59	0.2961
6.6	0.2737
6.61	0.10908
6.62	0.3347
6.63	0.30695
6.64	0.3645
6.65	0.34415
6.66	0.3828
6.67	0.1775
6.68	0.3591
6.69	0.2534
6.7	0.2385
6.71	0.19785
6.72	0.2683
6.73	0.4587
6.74	0.43835
6.75	0.13685
6.76	0.2961
6.77	0.3977
6.78	0.21275
6.79	0.2866
6.8	0.32925
6.81	0.3015
6.82	0.14973
6.83	0.37535
6.84	0.40515
6.85	0.21275
6.86	0.2683
6.87	0.29405
6.88	0.45325
6.89	0.24055
6.9	0.1775
6.91	0.2961
6.92	0.2202
6.93	0.21275
6.94	0.30695
6.95	0.32925
6.96	0.3476
6.97	0.21275
6.98	0.2534
6.99	0.32185
7	0.37195
7.01	0.3347
7.02	0.2866
7.03	0.32925
7.04	0.25138
7.05	0.22565
7.06	0.2663
7.07	0.2202
7.08	0.2886
7.09	0.24055
7.1	0.26085
7.11	0.3015
7.12	0.3035
7.13	0.39565
7.14	0.2588
7.15	0.2663
7.16	0.30695
7.17	0.4512
7.18	0.32185
7.19	0.49185
7.2	0.5752
7.21	0.4126
7.22	0.22565
7.23	0.4885
7.24	0.2737
7.25	0.10908
7.26	0.39565
7.27	0.21275
7.28	0.0813
7.29	0.2683
7.3	0.3164
7.31	0.2534
7.32	0.31435
7.33	0.2053
7.34	0.13685
7.35	0.2866
7.36	0.2385
7.37	0.12943
7.38	0.3625
7.39	0.41805
7.4	0.3015
7.41	0.43835
7.42	0.41805
7.43	0.26085
7.44	0.4438
7.45	0.4661
7.46	0.355
7.47	0.4309
7.48	0.47155
7.49	0.31435
7.5	0.14973
7.51	0.3679
7.52	0.2812
7.53	0.3164
7.54	0.48105
7.55	0.2534
7.56	0.24795
7.57	0.3035
7.58	0.3164
7.59	0.2812
7.6	0.2812
7.61	0.40515
7.62	0.29405
7.63	0.16465
7.64	0.1775
7.65	0.1572
7.66	0.31435
7.67	0.12943
7.68	0.51965
7.69	0.32925
7.7	0.2737
7.71	0.2534
7.72	0.23305
7.73	0.3164
7.74	0.33675
7.75	0.38825
7.76	0.31435
7.77	0.3035
7.78	0.1775
7.79	0.4438
7.8	0.51965
7.81	0.43835
7.82	0.32185
7.83	0.46075
7.84	0.32725
7.85	0.3699
7.86	0.23305
7.87	0.39025
7.88	0.19038
7.89	0.2385
7.9	0.24595
7.91	0.32725
7.92	0.14973
7.93	0.4072
7.94	0.4512
7.95	0.3401
7.96	0.4126
7.97	0.1572
7.98	0.1572
7.99	0.3035
8	0.42545
8.01	0.0962
8.02	0.2053
8.03	0.2866
8.04	0.41055
8.05	0.19785
8.06	0.2886
8.07	0.2683
8.08	0.35705
8.09	0.30695
8.1	0.4011
8.11	0.3347
8.12	0.41055
8.13	0.416
8.14	0.43835
8.15	0.3923
8.16	0.21815
8.17	0.3828
8.18	0.30695
8.19	0.13685
8.2	0.4363
8.21	0.27915
8.22	0.37535
8.23	0.23305
8.24	0.40315
8.25	0.3347
8.26	0.4404
8.27	0.3476
8.28	0.33675
8.29	0.5935
8.3	0.3347
8.31	0.1775
8.32	0.4309
8.33	0.24595
8.34	0.2737
8.35	0.1721
8.36	0.2812
8.37	0.39025
8.38	0.4404
8.39	0.30695
8.4	0.27915
8.41	0.3848
8.42	0.11655
8.43	0.4587
8.44	0.32925
8.45	0.2534
8.46	0.5122
8.47	0.24795
8.48	0.32185
8.49	0.3496
8.5	0.2812
8.51	0.4939
8.52	0.13685
8.53	0.3347
8.54	0.5014
8.55	0.2812
8.56	0.31435
8.57	0.3496
8.58	0.21815
8.59	0.355
8.6	0.3699
8.61	0.32185
8.62	0.1572
8.63	0.3496
8.64	0.3015
8.65	0.29203
8.66	0.23103
8.67	0.2737
8.68	0.23305
8.69	0.2202
8.7	0.42545
8.71	0.3848
8.72	0.4512
8.73	0.29405
8.74	0.3774
8.75	0.2866
8.76	0.3645
8.77	0.3015
8.78	0.21815
8.79	0.21073
8.8	0.54205
8.81	0.2588
8.82	0.14973
8.83	0.25138
8.84	0.21815
8.85	0.34415
8.86	0.27168
8.87	0.21815
8.88	0.11655
8.89	0.34415
8.9	0.24795
8.91	0.24595
8.92	0.23305
8.93	0.185
8.94	0.2663
8.95	0.4661
8.96	0.39565
8.97	0.49185
8.98	0.3828
8.99	0.41055
9	0.37535
9.01	0.29405
9.02	0.21815
9.03	0.19785
9.04	0.43295
9.05	0.17008
9.06	0.3699
9.07	0.29405
9.08	0.26085
9.09	0.2812
9.1	0.4512
9.11	0.2812
9.12	0.39025
9.13	0.42545
9.14	0.42545
9.15	0.4939
9.16	0.3476
9.17	0.2832
9.18	0.2886
9.19	0.11655
9.2	0.26085
9.21	0.3699
9.22	0.31435
9.23	0.4438
9.24	0.2737
9.25	0.2737
9.26	0.31435
9.27	0.33675
9.28	0.26085
9.29	0.33675
9.3	0.3848
9.31	0.13685
9.32	0.2202
9.33	0.23305
9.34	0.35705
9.35	0.30695
9.36	0.45325
9.37	0.3679
9.38	0.38075
9.39	0.33675
9.4	0.2866
9.41	0.41055
9.42	0.34215
9.43	0.37195
9.44	0.22565
9.45	0.31435
9.46	0.31435
9.47	0.2385
9.48	0.31435
9.49	0.2588
9.5	0.11655
9.51	0.14973
9.52	0.2073
9.53	0.2385
9.54	0.21275
9.55	0.3977
9.56	0.14973
9.57	0.22765
9.58	0.1999
9.59	0.30895
9.6	0.41055
9.61	0.23305
9.62	0.19785
9.63	0.35705
9.64	0.34215
9.65	0.12195
9.66	0.3625
9.67	0.3015
9.68	0.1775
9.69	0.14435
9.7	0.2534
9.71	0.3035
9.72	0.32925
9.73	0.35705
9.74	0.23305
9.75	0.2683
9.76	0.12195
9.77	0.14973
9.78	0.22565
9.79	0.3699
9.8	0.4512
9.81	0.25138
9.82	0.24595
9.83	0.2812
9.84	0.2534
9.85	0.3164
9.86	0.3828
9.87	0.2663
9.88	0.27915
9.89	0.13685
9.9	0.14973
9.91	0.061
9.92	0.1775
9.93	0.1775
9.94	0.16465
9.95	0.2866
9.96	0.12943
9.97	0.21275
9.98	0.16465
9.99	0.34215
10	0.35705
10.01	0.2812
10.02	0.14973
10.03	0.12943
10.04	0.3625
10.05	0.10908
10.06	0.21073
10.07	0.2385
10.08	0.52915
10.09	0.2053
10.1	0.2053
10.11	0.17008
10.12	0.29405
10.13	0.30895
10.14	0.2053
10.15	0.19785
10.16	0.3848
10.17	0.355
10.18	0.1572
10.19	0.24795
10.2	0.24595
10.21	0.16465
10.22	0.2737
10.23	0.32925
10.24	0.2737
10.25	0.1999
10.26	0.35705
10.27	0.13685
10.28	0.22765
10.29	0.12943
10.3	0.2737
10.31	0.23305
10.32	0.32185
10.33	0.21275
10.34	0.22565
10.35	0.2053
10.36	0.2534
10.37	0.29203
10.38	0.4072
10.39	0.2202
10.4	0.22565
10.41	0.19038
10.42	0.1423
10.43	0.42545
10.44	0.17008
10.45	0.37195
10.46	0.27032
10.47	0.2663
10.48	0.26085
10.49	0.30895
10.5	0.22565
10.51	0.2053
10.52	0.3625
10.53	0.26085
10.54	0.19038
10.55	0.24055
10.56	0.22565
10.57	0.24795
10.58	0.0481
10.59	0.06843
10.6	0.22565
10.61	0.2866
10.62	0.2812
10.63	0.3848
10.64	0.29405
10.65	0.2053
10.66	0.2534
10.67	0.10908
10.68	0.23305
10.69	0.2886
10.7	0.26085
10.71	0.0813
10.72	0.185
10.73	0.08878
10.74	0.2737
10.75	0.2812
10.76	0.1775
10.77	0.2737
10.78	0.38075
10.79	0.2053
10.8	0.3015
10.81	0.23103
10.82	0.54
10.83	0.355
10.84	0.18698
10.85	0.34215
10.86	0.2683
10.87	0.35705
10.88	0.3476
10.89	0.24595
10.9	0.1999
10.91	0.1626
10.92	0.2053
10.93	0.4126
10.94	0.24795
10.95	0.21815
10.96	0.2737
10.97	0.24055
10.98	0.355
10.99	0.2866
11	0.1775
11.01	0.34215
11.02	0.14435
11.03	0.2053
11.04	0.15923
11.05	0.32925
11.06	0.1721
11.07	0.14435
11.08	0.1721
11.09	0.30895
11.1	0.34215
11.11	0.19785
11.12	0.24595
11.13	0.26085
11.14	0.41055
11.15	0.21275
11.16	0.13685
11.17	0.10908
11.18	0.1721
11.19	0.2812
11.2	0.2832
11.21	0.33675
11.22	0.26285
11.23	0.24595
11.24	0.1721
11.25	0.54
11.26	0.1999
11.27	0.32725
11.28	0.2812
11.29	0.32385
11.3	0.2588
11.31	0.3625
11.32	0.3699
11.33	0.2683
11.34	0.3496
11.35	0.37195
11.36	0.3496
11.37	0.2866
11.38	0.3645
11.39	0.1572
11.4	0.2351
11.41	0.16465
11.42	0.3625
11.43	0.1721
11.44	0.24055
11.45	0.3015
11.46	0.30895
11.47	0.40515
11.48	0.355
11.49	0.14973
11.5	0.185
11.51	0.35165
11.52	0.19785
11.53	0.26425
11.54	0.3035
11.55	0.1999
11.56	0.35705
11.57	0.33675
11.58	0.2534
11.59	0.29405
11.6	0.4309
11.61	0.30695
11.62	0.21275
11.63	0.2866
11.64	0.2534
11.65	0.2236
11.66	0.2886
11.67	0.3164
11.68	0.24055
11.69	0.19785
11.7	0.41055
11.71	0.1775
11.72	0.3977
11.73	0.2053
11.74	0.34215
11.75	0.23305
11.76	0.24055
11.77	0.124
11.78	0.30695
11.79	0.1775
11.8	0.2663
11.81	0.34215
11.82	0.1924
11.83	0.23305
11.84	0.24795
11.85	0.2683
11.86	0.32385
11.87	0.16465
11.88	0.19785
11.89	0.37195
11.9	0.42545
11.91	0.3774
11.92	0.4438
11.93	0.11655
11.94	0.32185
11.95	0.16465
11.96	0.25545
11.97	0.3313
11.98	0.19785
11.99	0.3679
12	0.25545
12.01	0.3198
12.02	0.4201
12.03	0.30895
12.04	0.31435
12.05	0.4736
12.06	0.23305
12.07	0.23305
12.08	0.4309
12.09	0.24795
12.1	0.32185
12.11	0.26085
12.12	0.2534
12.13	0.24595
12.14	0.30695
12.15	0.12943
12.16	0.21275
12.17	0.3347
12.18	0.32185
12.19	0.1924
12.2	0.43835
12.21	0.35165
12.22	0.22565
12.23	0.34415
12.24	0.17955
12.25	0.46815
12.26	0.3496
12.27	0.27575
12.28	0.31435
12.29	0.1775
12.3	0.3347
12.31	0.37535
12.32	0.27575
12.33	0.3198
12.34	0.2534
12.35	0.2385
12.36	0.39975
12.37	0.25138
12.38	0.26085
12.39	0.48105
12.4	0.2961
12.41	0.31435
12.42	0.39565
12.43	0.24595
12.44	0.2053
12.45	0.16465
12.46	0.37333
12.47	0.3699
12.48	0.23103
12.49	0.24055
12.5	0.26085
12.51	0.32925
12.52	0.3848
12.53	0.08335
12.54	0.22565
12.55	0.2866
12.56	0.21275
12.57	0.22565
12.58	0.19785
12.59	0.19785
12.6	0.31435
12.61	0.29405
12.62	0.31435
12.63	0.3828
12.64	0.30895
12.65	0.3164
12.66	0.35705
12.67	0.24795
12.68	0.2385
12.69	0.32925
12.7	0.21275
12.71	0.26085
12.72	0.3164
12.73	0.11655
12.74	0.2385
12.75	0.2053
12.76	0.34215
12.77	0.3015
12.78	0.26085
12.79	0.23305
12.8	0.16465
12.81	0.2053
12.82	0.2053
12.83	0.2683
12.84	0.2737
12.85	0.1775
12.86	0.32925
12.87	0.0962
12.88	0.2053
12.89	0.21275
12.9	0.22565
12.91	0.3828
12.92	0.479
12.93	0.15175
12.94	0.1572
12.95	0.2202
12.96	0.48305
12.97	0.16465
12.98	0.1423
12.99	0.07587
13	0.24595
13.01	0.185
13.02	0.10908
13.03	0.2886
13.04	0.10908
13.05	0.2202
13.06	0.32925
13.07	0.43835
13.08	0.3198
13.09	0.3977
13.1	0.2663
13.11	0.16465
13.12	0.19785
13.13	0.2812
13.14	0.49185
13.15	0.19038
13.16	0.15175
13.17	0.39975
13.18	0.16465
13.19	0.2961
13.2	0.2053
13.21	0.1775
13.22	0.2534
13.23	0.3015
13.24	0.14435
13.25	0.21815
13.26	0.1626
13.27	0.1572
13.28	0.3977
13.29	0.32925
13.3	0.2202
13.31	0.31435
13.32	0.1572
13.33	0.061
13.34	0.16465
13.35	0.32925
13.36	0.2588
13.37	0.2053
13.38	0.19038
13.39	0.3496
13.4	0.23305
13.41	0.14973
13.42	0.3496
13.43	0.29945
13.44	0.18295
13.45	0.2886
13.46	0.17008
13.47	0.2663
13.48	0.2053
13.49	0.23305
13.5	0.32385
13.51	0.12943
13.52	0.14435
13.53	0.2385
13.54	0.1924
13.55	0.1775
13.56	0.14973
13.57	0.30695
13.58	0.21073
13.59	0.0962
13.6	0.1572
13.61	0.1572
13.62	0.26085
13.63	0.22565
13.64	0.30895
13.65	0.27575
13.66	0.19785
13.67	0.1626
13.68	0.24595
13.69	0.2588
13.7	0.21275
13.71	0.14973
13.72	0.32185
13.73	0.19785
13.74	0.185
13.75	0.11655
13.76	0.1572
13.77	0.08335
13.78	0.19785
13.79	0.31435
13.8	0.24055
13.81	0.2737
13.82	0.21073
13.83	0.0962
13.84	0.14973
13.85	0.32185
13.86	0.21815
13.87	0.2385
13.88	0.16465
13.89	0.22565
13.9	0.31435
